# Supplementary material for: Bone Marrow Macrophages Induce Inflammation by Efferocytosis of Apoptotic Prostate Cancer Cells via HIF-1α Stabilization
Source: Cells. 2022 Nov 22;11(23):3712. doi: 10.3390/cells11233712 (PMC9737180; doi:10.3390/cells11233712)
Supplement: Supplementary file 1 [file cells-11-03712-s001.zip]

Archive with 1 entries (1 files):
- cells-1896328-supplementary.pdf
